# Supplementary material for: An immune receptor complex evolved in soybean to perceive a polymorphic bacterial flagellin
Source: Nat Commun. 2020 Jul 28;11:3763. doi: 10.1038/s41467-020-17573-y (PMC7387336; doi:10.1038/s41467-020-17573-y)
Supplement: Supplementary file 4 — Source Data [file 41467_2020_17573_MOESM4_ESM.zip]

Archive with 3 entries (2 files):
- Raw Data OF GmFLS2GmBAK1.xlsx
- __MACOSX/
- __MACOSX/._Raw Data OF GmFLS2GmBAK1.xlsx
