# Supplementary material for: An immune receptor complex evolved in soybean to perceive a polymorphic bacterial flagellin
Source: Nat Commun. 2020 Jul 28;11:3763. doi: 10.1038/s41467-020-17573-y (PMC7387336; doi:10.1038/s41467-020-17573-y)
Supplement: Supplementary file 4 — Source Data [file 41467_2020_17573_MOESM4_ESM.zip › Raw Data OF GmFLS2GmBAK1.xlsx]

## Sheet: Figure 1
Figure 1a		col-0										fls2
		flg22Psy	flg22Rso	flg22Rso-GLQ	flg22Rso-GLQIS	flg22Rso-GLQIA	flg22Rso-IGLQIA	flg22Psy-I21A				flg22Psy	flg22Rso	flg22Rso-GLQ	flg22Rso-GLQIS	flg22Rso-GLQIA	flg22Rso-IGLQIA	flg22Psy-I21A
		96042.5	3946.98	3669.14	58204.9	76096.1	68718.8	8485.59				4588.52	4505.32	4328.11	4177.2	4198.48	4235.66	4283.65
		110146	4144.34	4088.48	61766.5	85453.8	84811.1	7783.71				4204.92	4053.45	4151.34	4322.64	4654.36	3933.55	4761.81
		101897	3683.72	4099.37	71282.6	99802.5	78127.6	11037.6				4115.49	4182.08	4502.92	4415.6	4697.28	4146.85	4309.93
		68310.5	3306.34	3622.03	80490.6	85215.1	109655	7924.07				4005.48	4449.08	4004.4	3972.57	4533.44	3826.39	4329.27
		96502.7	3771.39	3882.28	88708.4	78048.2	70459.9	9690.04				4251.35	4351.5	3943.53	3745.68	3937.69	3751.17	4190.61
		100927	3626.64	3497.18	103575	115319	77290.8	7944.21				3789.89	3993.74	3727.51	4049.96	4227.19	3925.93	3620.16
		94101.6	3407.92	3436.19	85019	61130	85992.9	6265.76				3880.67	4596.12	4066.5	4135.25	4042.96	4024.34	3776.76
		124778	3017.59	2791.04	83985.9	67181.2	85699.8	8163.14				3464.31	3581.2	3689.01	3240.4	3571.99	3624.68	3529.96
		119693	3636.42	3776.83	61825.3	54412	76134.6	8644.56			AVG	4037.58	4214.06	4051.66	4007.41	4232.92	3933.57	4100.27
		132376	4451.37	3747.44	9717.82	36337.6	125793	7805.33			SE	119.445	118.08	98.2647	131.678	136.594	71.3658	148.579
		74001.3	3730.34	3961.41	88292.6	98328.6	78962	7324.89
		127261	3202.03	3638.19	75333.6	88499.1	51170.1	9832.78
		150704	3296.01	4883.11	69416.9	99604.4	59167.7	4822.08
		93373.5	3735	2994.33	113226	89679.8	103040	8219.45
		125737	3253.05	2860.3	51124.1	69786.2	123392	7294.83
		129307	3134.65	2728.21	86526.2	87694.9	127336	5188.19
	AVG	109072	3583.99	3604.72	74281	80786.8	87859.4	7901.64
	SE	5576.2	97.0636	140.976	5946.26	4931.6	5861	398.295
Figure 1e	col-0			col-0				Figure 1f
	AVERAGE	flg22Psy	flg22Psy-I21A	SE	flg22Psy	flg22Psy-I21A
	0	655.451	636.431	0	45.3383	44.2298
	1	417.842	281.225	1	35.1449	16.0347
	2	1462.51	214.273	2	123.664	11.0419
	3	2897.8	196.077	3	249.601	14.7196
	4	3788.33	269.966	4	321.084	27.0419
	5	4323.49	490.156	5	338.421	54.7466
	6	4766.12	738.44	6	360.086	66.6861
	7	5118.05	844.516	7	367.257	76.8105
	8	5351.42	757.267	8	344.909	77.9481
	9	5362.09	606.55	9	343.249	70.0232
	10	5466.91	406.121	10	319.975	47.4363
	11	5312	275.452	11	309.044	26.3152
	12	5274.21	185.475	12	300.507	17.2429
	13	5072.37	122.765	13	294.745	9.94264
	14	4837.01	95.5513	14	296.341	8.58496
	15	4624.28	96.9174	15	285.04	5.77473
	16	4386.23	99.7979	16	267.012	10.0378
	17	4081.23	87.3231	17	266.846	6.29251
	18	3791.4	84.8149	18	247.944	6.33033
	19	3553.18	83.404	19	248.076	4.61614
	20	3187.42	43.866	20	236.701	5.06955
	21	2882.35	47.2276	21	222.646	6.62451
	22	2699.7	45.3576	22	204.769	5.62119
	23	2423.88	41.7411	23	187.292	5.88619
	24	2130.68	51.9694	24	175.147	6.13837
	25	1955.49	48.2884	25	167.44	5.78179
	26	1752.78	46.1217	26	152.156	221.459
	27	1597.4	41.2308	27	142.152	6.43875
	28	1409.13	41.9844	28	133.794	5.27873
	29	1242.83	51.0087	29	116.705	7.24464
	30	1099.67	48.1442	30	109.995	8.28343
	31	938.839	51.1954	31	95.7703	5.52928
	32	802.014	40.0587	32	80.9603	6.64083
	33	683.957	47.385	33	76.2116	5.50555
	34	565.342	50.1398	34	62.5811	4.58573
	35	421.531	17.8223	35	51.3439	6.89145
	36	340.756	14.1924	36	44.3983	7.5153
	37	261.472	13.5615	37	31.926	7.5773
	38	216.115	14.0572	38	32.4544	7.84341
	39	187.168	11.788	39	23.7714	4.7711
	40	163.814	31.1761	40	19.1633	5.61158
	41	139.557	34.9152	41	14.1037	6.97817
	42	136.912	32.1266	42	17.3509	7.31026
	43	101.229	27.5754	43	11.7696	5.8308
	44	113.313	32.2308	44	17.5321	8.45237
	45	95.9489	21.6108	45	15.5722	5.61537
	46	84.2394	28.2844	46	12.9117	4.43347
	47	64.0504	26.7583	47	10.9891	7.16168
	48	58.0366	27.8582	48	9.74575	5.34303
	49	89.9221	28.058	49	24.4166	4.64921
	50	68.0125	20.1177	50	10.2324	4.37414
	51	68.2882	32.9152	51	12.3475	6.36655
	52	63.9175	23.7341	52	12.8334	4.27079
	53	72.4613	18.6622	53	12.8491	4.65855
	54	64.744	31.7183	54	9.82278	5.41959
	55	61.1503	31.2461	55	12.1581	9.0175
	56	67.1531	37.0806	56	10.7058	8.17131
	57	77.0011	25.4567	57	15.9959	4.62285
	58	69.2211	28.9221	58	10.3946	9.23865
	59	72.9791	21.5331	59	17.9318	6.20149

## Sheet: Figure 2
Figure 2a		soybean		Bean		Peanut		Pea		Medicago
		flg22Rso	mock	flg22Rso	mock	flg22Rso	mock	flg22Rso	mock	flg22Rso	mock
		4656.45	1051.15	2182.72	1659.15	1516.8	1496.34	1596.32	1080.41	1289.35	1373.01
		7087.08	1185.89	2225.54	1850.79	1557.6	1875.28	1138.33	1400.77	1423.39	1950.2
		3877.29	1250.76	1706.77	1948.31	1444.81	1651.35	1058.18	1289.56	1372.8	2027.36
		4705.5	1281.6	1888.44	1580.06	1740.09	1828.83	1051.6	1155.42	1354.63	1761.39
		2994.36	837.68	1791.62	1845.53	1329.5	1542.35	1237.05	1178.99	1515.84	1902.94
		3018.65	1173.87	1869.99	1834.59	1859.09	2004.49	1315.12	1280.28	1425.81	1657.08
		4103.35	984.797	1770.92	2053.12	1788.74	1733.31	1276.36	1537.61	1278.57	1938.89
		3520.08	1015.02	1477.93	1711.1	1370.2	1382.47	1207.33	1222.33	1462.9	1746.51
	AVG	4245.35	1097.59	1864.24	1810.33	1575.85	1689.3	1235.04	1268.17	1390.41	1794.67
	SE	466.896	53.483	86.6644	54.6378	70.2668	74.3719	61.774	51.5485	29.1667	74.523
Figure 2b		AVERAGE	flg22Rso	mock	SE	flg22Rso	mock		Figure 2c		AVERAGE	flicPsy	flicRso	GFP	SE	flicPsy	flicRso	GFP		Figure 2d		AVERAGE	GmFLS2a	GmFLS2a/GmBAK1	GmFLS2b	GmFLS2b/GmBAK1	SE	GmFLS2a	GmFLS2a/GmBAK1	GmFLS2b	GmFLS2b/GmBAK1
		0	328.69	543.245	0	12.7774	20.656				0	943.482	970.797	967.082	0	73.5437	76.7592	74.374				0	1523.41	1933.85	2167.99	2677.56	0	70.8849	186.364	373.093	459.074
		1	156.75	183.512	1	8.43221	17.2743				1	486.883	543.801	475.22	1	38.5366	34.494	24.8006				1	768.395	1380.61	1632.27	2327.35	1	93.4327	216.23	348.678	464.339
		2	97.5977	105.621	2	8.39744	5.50412				2	289.59	289.01	286.517	2	15.5683	18.6764	24.2463				2	595.913	1150.21	1318.95	2064.89	2	99.4106	196.762	293.974	435.389
		3	77.6244	73.0036	3	7.73742	12.5767				3	265.475	209.728	210.969	3	16.6288	9.56413	8.32018				3	509.729	1192.37	1206.09	2391.25	3	95.7	185.731	247.283	381.099
		4	78.6378	82.2731	4	8.68718	6.78392				4	345.399	169.468	157.911	4	32.3841	9.62133	10.0489				4	452.334	1800.77	2051.45	4945.28	4	108.987	196.169	298.142	479.116
		5	71.3188	86.5716	5	6.97134	10.1195				5	475.816	149.86	130.855	5	49.9568	17.7063	15.4533				5	388.919	2975.68	3812.2	8657.41	5	106.126	290.199	607.579	628.486
		6	58.8247	63.9037	6	13.0317	10.3858				6	702.515	183.574	109.022	6	80.5085	40.1534	12.3872				6	358.616	4316.13	5025.02	11193.4	6	100.463	388.554	801.787	743.862
		7	111.88	47.823	7	8.97113	5.74763				7	856.022	260.526	107.54	7	90.1841	64.6112	9.91391				7	332.193	5362.63	5464.07	11992.6	7	99.3875	489.836	896.267	829.111
		8	173.386	59.1298	8	21.8082	4.13872				8	984.477	346.409	117.757	8	100.114	60.4769	11.8305				8	291.551	6150.28	5396.81	11907.2	8	93.6759	627.156	888.818	905.337
		9	244.421	54.6203	9	26.7958	7.03293				9	1072.36	503.9	105.804	9	85.8455	61.5522	6.4566				9	264.674	6497.84	5161.25	11656.5	9	80.914	694.544	904.307	932.139
		10	303.143	42.0805	10	34.476	4.13457				10	1160.16	676.656	98.8554	10	97.8392	89.0616	13.8576				10	255.19	6601.39	4828.27	11223.9	10	78.3711	699.879	875.927	924.151
		11	336.95	46.7361	11	44.5756	5.37193				11	1269.26	822.534	101.883	11	85.5703	113.644	17.0162				11	259.05	6653.75	4430.11	10998.8	11	73.9713	637.968	847.97	942.868
		12	369.848	34.8942	12	51.5635	9.30617				12	1314.26	928.869	117	12	94.3905	133.278	12.6714				12	242.734	6824.47	4212.39	11028.7	12	76.6209	603.748	774.855	920.873
		13	408.387	47.5545	13	52.5864	4.47684				13	1346.92	916.636	96.0106	13	116.324	117.025	16.6655				13	232.686	6918.53	4238.34	11286.8	13	68.3717	568.888	723.576	897.118
		14	356.601	53.7032	14	51.2771	6.98895				14	1373.12	856.399	102.527	14	140.7	117.092	23.9854				14	225.857	7116.47	4297.56	11793.9	14	75.4583	564.735	702.255	868.719
		15	291.997	16.3446	15	47.4967	6.80453				15	1322.48	790.12	100.164	15	130.352	104.27	25.8948				15	230.416	7149.14	4489.11	12343.3	15	76.4677	579.531	702.03	885.051
		16	267.92	6.61537	16	38.7008	6.1233				16	1269.56	670.71	108.769	16	124.057	78.2205	27.6391				16	246.107	7282.93	4640.87	12754.6	16	75.4537	579.756	709.345	869.342
		17	187.416	5.81902	17	23.9168	4.07794				17	1177.88	575.391	87.5232	17	109.779	76.9098	20.3922				17	244.533	7029.23	4612.23	13075.2	17	75.1089	557.69	728.121	869.234
		18	139.341	12.5598	18	17.2173	7.59434				18	1036.18	457.073	78.6684	18	107.289	57.0758	12.9239				18	253.795	6831.8	4470.42	13139	18	72.5598	565.12	722.263	863.756
		19	76.2776	5.22258	19	12.7764	5.02747				19	963.632	391.649	98.282	19	106.254	54.1827	17.9541				19	253.367	6470.77	4122.18	12921.5	19	75.5375	565.375	709.23	868.239
		20	78.2294	19.4198	20	11.904	5.64079				20	854.961	321.534	96.6574	20	80.4678	38.4157	10.575				20	265.492	6004.98	3800.71	12297.2	20	75.1226	505.421	669.685	862.525
		21	47.2895	23.2108	21	7.01963	8.29955				21	721.694	231.916	70.8692	21	80.8748	36.8477	14.2808				21	264.621	5372.39	3367.28	11391	21	78.1054	472.702	602.554	877.976
		22	36.9178	26.2284	22	10.056	7.61661				22	621.902	175.617	58.0347	22	47.4944	21.565	12.806				22	255.707	4825.04	3008.91	10275.5	22	76.7717	428.104	530.988	794.026
		23	25.6921	20.3962	23	6.49847	4.93674				23	540.553	168.254	68.0843	23	56.1551	23.0478	7.58236				23	254.919	4277.76	2731.52	9131.27	23	75.4658	392.78	463.589	703.647
		24	24.37	10.584	24	4.19816	7.32892				24	466.042	128.744	54.113	24	53.492	16.5378	14.5264				24	254.108	3745.02	2427.65	8173.96	24	76.8788	347.009	383.558	653.183
		25	24.0977	0.136489	25	5.08542	5.58895				25	382.953	147.096	80.131	25	35.9135	14.0262	12.7572				25	247.622	3249.09	2195.05	7243.99	25	73.8895	316.561	324.923	557.465
		26	20.8188	23.5577	26	8.08816	6.37704				26	363.501	118.736	67.4926	26	29.6351	19.0493	7.47001				26	242.874	2856.73	2030.98	6441.95	26	64.5647	299.44	279.071	1265.84
		27	19.8195	17.4592	27	5.77355	7.68992				27	283.698	93.3203	65.7185	27	32.911	16.0897	7.57124				27	238.544	2515.58	1835.11	5737.18	27	64.2541	251.213	238.688	477.076
		28	40.3621	18.7176	28	6.72817	7.35529				28	285.911	95.7221	60.2548	28	23.5101	14.7076	5.3342				28	233.489	2272.56	1690.84	5328.91	28	60.2625	218.104	235.086	458.052
		29	30.1776	21.2425	29	10.4435	4.47768				29	251.448	70.5298	57.3807	29	27.1726	11.7794	8.0464				29	223.495	2082.88	1540.57	5089.94	29	49.158	201.888	222.642	405.589
		30	63.5844	55.5142	30	9.80291	7.83908				30	204.117	69.9172	46.2311	30	21.9978	11.7235	5.557				30	217.202	1916.31	1364.13	4963.04	30	54.3932	180.225	193.491	409.33
		31	74.5323	44.9003	31	9.85291	6.45967				31	223.875	73.5479	47.3941	31	29.9808	10.6751	5.45888				31	203.096	1713.68	1256.7	4913.98	31	51.1512	171.334	190.608	430.417
		32	73.8783	52.3705	32	8.29108	8.13192				32	206.472	49.5475	33.5508	32	28.0331	8.88025	4.84423				32	228.186	1639.4	1293.91	4912.15	32	56.594	1034.2	180.471	426.383
		33	74.7148	47.8599	33	6.77684	4.09314				33	205.066	43.788	35.8043	33	27.3215	5.95494	5.08054				33	199.594	1578.4	1305.34	4774.21	33	48.4881	136.139	182.971	426.542
		34	76.8039	55.2667	34	6.57227	5.8113				34	167.047	32.5557	39.5489	34	27.2991	10.7696	12.733				34	207.33	1476.34	1333.43	4694.86	34	40.321	147.077	180.515	412.252
		35	32.462	7.70028	35	10.0824	10.4028				35	175.13	35.6038	44.6405	35	15.8571	9.57636	14.7565				35	197.972	1399.68	1386.44	4631.97	35	44.6352	143.319	175.871	424.361
		36	21.0406	-0.256067	36	5.14749	3.3137				36	167.392	53.3065	49.4958	36	13.9044	11.3826	5.11839				36	192.84	1380.41	1336.36	4569.66	36	47.1302	129.778	168.085	448.767
		37	20.0781	3.35647	37	6.5355	5.09853				37	193.651	60.3955	49.3682	37	21.8866	8.90422	10.4641				37	196.952	1311.67	1311.83	4364.51	37	46.3021	121.599	163.018	415.618
		38	28.8991	14.6398	38	7.34277	4.23389				38	180.505	59.2987	37.656	38	14.3868	7.77357	10.68				38	191.238	1296.98	1341.89	4167.3	38	43.9122	124.684	171.6	408.099
		39	12.1046	24.5817	39	7.15763	7.4372				39	196.862	62.8078	48.8636	39	14.5298	6.14242	14.3516				39	182.184	1260.47	1352.1	3926.55	39	37.4797	137.079	160.135	402.151
Figure 2f		40	21.7616	27.1299	40	7.49105	3.95648				40	196.84	71.1461	46.159	40	15.7866	8.08926	9.87773				40	189.536	1203.79	1262.36	3622.95	40	38.0041	134.405	147.649	359.541
											41	179.844	80.17	51.3556	41	15.6238	8.69993	6.57851
											42	210.08	80.1284	42.2886	42	15.706	11.8437	3.67392
											43	199.634	97.1153	49.9941	43	17.5987	13.6858	8.49901
											44	185.5	73.6658	53.7751	44	25.5787	14.021	6.41405
											45	150.119	31.0495	1.30917	45	20.3873	11.906	4.22801
											46	164.836	26.843	10.3709	46	22.2293	11.1872	7.56713
											47	154.98	48.9572	5.12767	47	25.0689	13.1138	5.44554
											48	128.876	45.6286	8.61184	48	15.9423	16.3189	6.35498
											49	127.924	50.7193	-3.36101	49	22.2112	12.5839	6.45486
											50	151.628	44.6123	23.6052	50	26.3033	10.1539	6.03909
											51	153.174	71.9747	18.8826	51	16.6686	13.1529	4.31036
											52	136.882	57.6004	18.6159	52	15.0982	6.88484	6.53626
											53	121.794	84.1473	9.38816	53	17.0389	9.54035	7.91862
											54	109.778	65.7612	25.9349	54	15.5701	9.00482	6.01903
											55	93.614	53.4992	9.23397	55	17.085	10.7172	5.81407
											56	103.272	47.9883	12.2392	56	15.767	9.49122	7.77532
											57	122.083	54.3908	5.14037	57	14.3924	10.193	10.0592
											58	83.9988	55.8112	13.7933	58	13.1996	10.9225	6.29455
											59	76.4927	57.871	20.2987	59	11.6939	9.78866	8.37324
											60	25.2058	16.0066	23.8322	60	4.90499	8.13324	13.7889
								Figure 2e
Figure 2g		GmFLS2b
		RFP	GmBAK1	GmBAK1+flg22Rso
		2.62	2.62	2.52
		2.63	2.58	2.57
		2.62	2.6	2.49
		2.63	2.58	2.5
		2.62	2.59	2.54
		2.61	2.56	2.57
			2.57	2.42
			2.58	2.45
			2.57	2.43

## Sheet: Figure 3
Figure 3j		AVERAGE	GmFLS2b	Q248E	SE	GmFLS2b	Q248E		GmFLS2b	Q248E		Figure 3k		AVERAGE	GmFLS2b	Q368F	SE	GmFLS2b	Q368F		GmFLS2b	Q368F		Figure I		AVERAGE	GmFLS2b	N391H	SE	GmFLS2b	N391H		GmFLS2b	N391H		Figure m		AVERAGE	GmFLS2b	R483I	SE	GmFLS2b	R483I		GmFLS2b	R483I		Figure n
		0	12140.6	13783.5	0	444.846	830.368		646572	555952				0	13392.1	6706.1	0	2131.24	1228.74		569381	282658				0	7013.26	20944.7	0	1316.39	2171.14		109796	1.0516e+06				0	2655.1	3290.25	0	489.169	1003.45		526218	74401
		1	11518.7	13320.8	1	449.523	709.954		613771	467752				1	13361.6	6581.13	1	2173.5	1251.18		286138	270928				1	5964.01	20079.5	1	1234.06	2118.76		92145.1	674861				1	1715.32	2399.68	1	430.983	888.629		327369	77910.3
		2	10908.6	12820.2	2	428.884	702.522		862573	601330				2	13080.2	6462.98	2	2095.56	1212.86		957596	368286				2	5225.33	19432.9	2	1169.57	2155.33		84035.6	603372				2	1223.32	1969.07	2	344.816	794.06		185960	173752
		3	11383.8	12676.8	3	506.74	663.604		485341	695614				3	14282.6	6535.86	3	2014.02	1116.3		472175	287764				3	4903.39	20717.3	3	1050.18	2190.35		175288	496989				3	1009.73	1679.13	3	293.009	709.481		473362	83206
		4	16540.9	15491	4	1066.04	711.599		489375	495856				4	19746.3	8351.17	4	2007.39	1093.97		967544	300446				4	7410.65	25093.8	4	894.02	2186.49		303981	911614				4	2746.05	1444.5	4	279.035	636.326		309606	351175
		5	24244.6	20320.3	5	1815.45	1076.26		509534	743326				5	26395.2	11406.7	5	2205.95	1197.46		661115	265853				5	13693.8	29690.9	5	1074.18	2012.23		114305	666374				5	7423.24	1557.04	5	518.773	584.407		198870	198342
		6	29886.6	24736.3	6	2158	1362.96		812394	603246				6	31236.9	14310.9	6	2306.07	1189.3		784293	301006				6	19971.4	31090.2	6	1450.11	1927.81		195175	595144				6	12524.4	2548.85	6	823.521	516.251		519317	143308
		7	32806	27049.5	7	2226.26	1564.85		743438	498258				7	33083.2	16485.7	7	2321.34	1202.51		534899	309722				7	24181.4	30514.1	7	1675.99	1942.78		115337	558841				7	15678.8	4768.06	7	1022.3	491.095		383222	174137
		8	34185.9	28475.2	8	2323.99	1605.83		479023	576520				8	33575.6	17254.9	8	2243.43	1173.83		451043	164308				8	25966.1	28878.8	8	1815.11	2028.46		290174	1.20644e+06				8	16629.8	7296.14	8	1115.89	602.356		590015	185323
		9	34629.7	28697.4	9	2308.55	1586.14		898787	407579				9	33235.3	17142	9	2089.23	1117.81		643221	267824				9	26509.3	27274.7	9	1878.54	2033.29		834577	444956				9	16490.2	9268.77	9	1227.81	733.653		355633	159039
		10	34383.1	28163.4	10	2231.82	1495.3		574601	505209				10	32458.4	16325.9	10	2077.84	1082.38		799637	159372				10	26772	26166.5	10	1895.54	2043.71		758287	739197				10	16048.3	10612.6	10	1315.41	861.466		308343	121549
		11	33278.2	27284.2	11	2084.9	1418.42		570821	377801				11	31512	15194.8	11	1953.91	1040.67		584376	277709				11	26976.5	25454.2	11	1949.27	2117.1		599667	878224				11	15576.2	11055.6	11	1336.97	953.503		378975	163515
		12	31443.1	26061.6	12	1950.51	1278.96		755226	559071				12	30474.9	14148.1	12	1923.98	974.027		557900	240437				12	26635.2	25493.1	12	1989.85	2124.34		556824	1.3747e+06				12	15317.2	10984.8	12	1377.35	1029.61		289692	119459
		13	29306.9	24389.6	13	1808.5	1160.96		370394	716281				13	29088.7	13225.4	13	1899.97	888.977		600155	198670				13	26314.4	25880.4	13	1987.26	2176.78		381954	563570				13	15022.8	10467.7	13	1400.28	1012.59		286069	235153
		14	26925.7	22691.1	14	1633.56	1011.57		774402	487860				14	27733	12290.5	14	1803.7	851.231		550900	513483				14	26121.6	26937.9	14	2076.03	2264.34		468889	772671				14	14697.8	9819.51	14	1389.93	1019.47		285280	246473
		15	24537.1	20992.2	15	1465.2	932.319		450382	616859				15	26134	11451.9	15	1776.74	825.494		604378	285782				15	25935	28123.9	15	2085.15	2350.53		361458	1.3776e+06				15	14607.2	8844.93	15	1387.85	968.938		344984	130725
		16	22060.6	19301.1	16	1322.83	861.721	AVG	627290	556782				16	24330.9	10685.4	16	1747.22	767.401	AVG	626547	280890				16	25147.4	29350.1	16	2098.11	2480.23	AVG	613164	924974				16	14702.9	7965.75	16	1413.74	947.319	AVG	360182	164842
		17	19756.3	17499.3	17	1235.92	790.989	SE	40500.2	26174.9				17	22628.2	9818.21	17	1619.65	695.771	SE	44617.3	20482.8				17	24653.4	30470.9	17	2125.01	2571.6	SE	50834.6	75993.5				17	14444.4	7313.23	17	1328.08	907.636	SE	28753.9	17799
		18	17542.1	15981.9	18	1108.39	765.578							18	20755.3	9126.53	18	1524.17	674.25							18	23680.8	31060	18	2060.42	2595.98							18	14190.7	6626.77	18	1306.63	835.826
		19	15380.3	14465.2	19	953.198	722.796							19	18958.5	8283.46	19	1462.57	629.412							19	22575.8	31648.8	19	2020.13	2644.91							19	13915.8	6132.88	19	1280.82	801.046
		20	13751.2	13097.9	20	898.394	693.019							20	17155.7	7457.37	20	1334.11	548.013							20	21293.6	31483.4	20	1978.43	2618.54							20	13573.8	5596.33	20	1248.33	744.085
		21	12286.7	12083.9	21	792.765	647.283							21	15822.4	6716.88	21	1222.25	518.578							21	19899.8	31417.8	21	1849.15	2580							21	13135	4971.08	21	1209.28	660.364
		22	11264	11127.3	22	760.936	657.534							22	14346.4	6146.39	22	1111.73	503.343							22	18644.7	30765.4	22	1774.31	2633.33							22	12413	4600.43	22	1131.66	591.13
		23	10378.8	10616.2	23	688.941	678.958							23	13271.1	5690.81	23	1030.34	497.526							23	17239.4	30328.1	23	1674.8	2537.67							23	11542.5	4142.7	23	1050.87	541.691
		24	9967.1	10283.2	24	677.011	667.997							24	12309.4	5309.29	24	1016.22	511.842							24	15950.6	29444.7	24	1573.46	2500.38							24	10461.6	3713.09	24	947.644	472.969
		25	9778.66	9916.05	25	673.123	673.637							25	11418.6	4996.68	25	985.078	494.8							25	14737.7	28923.7	25	1497.98	2540.45							25	9629.98	3332.52	25	859.929	417.379
		26	10041.7	9868.96	26	688.48	678.242							26	10770.8	4687	26	1017.01	1144.11							26	13705.6	27909	26	1363.64	2211.65							26	8618.13	2911.8	26	789.41	379.762
		27	10314.4	9821.17	27	777.799	691.153							27	10128.5	4264.38	27	1008.01	425.546							27	12561.8	26834.5	27	1291.59	2370.86							27	7575.12	2613.89	27	665.681	354.463
		28	10555.4	9963.97	28	842.352	699.954							28	9804.74	3961.44	28	969.027	443.365							28	11823.9	25644	28	1215.72	2280.97							28	6764.86	2309.33	28	572.841	330.654
		29	10673.8	9941.61	29	848.138	717.215							29	9445.46	3642.8	29	888.451	403.182							29	10974.1	24652.7	29	1109.84	2213.22							29	5916.53	1998.12	29	479.834	317.286
		30	10793.8	10068.3	30	951.367	713.924							30	9052.56	3351.38	30	832.922	358.27							30	10400.1	23521.5	30	1029.67	2128.56							30	5250.26	1821.56	30	402.981	289.437
		31	10597.2	9910.02	31	974.756	732.351							31	8733.3	3204.84	31	759.364	334.781							31	9880.28	22508.7	31	1004.81	2038.31							31	4670.84	1585.72	31	335.593	275.478
		32	10582.7	9831.5	32	1060.58	745.217							32	8495.2	2990.64	32	706.098	328.881							32	9448.3	21569	32	946.266	1995.57							32	4266.01	1460.38	32	321.752	1734.97
		33	10357.6	9702.71	33	1080.43	725.643							33	8189.78	2836.32	33	703.328	326.752							33	9116.53	20604.2	33	908.972	1889.03							33	4027.44	1312.63	33	322.632	264.191
		34	10038.3	9466.38	34	1056.93	735.707							34	7956.5	2817.29	34	677.1	324.649							34	8620.23	19751.3	34	856.418	1817.22							34	3882.47	1202.53	34	342.572	233.078
		35	9709.71	9362.84	35	1032.95	727.572							35	7539.99	2725.51	35	695.184	321.525							35	8198.75	18932.7	35	821.614	1757.3							35	3746.41	1113.73	35	359.638	220.068
		36	9508.48	9320.12	36	1032.31	707.389							36	7008.34	2735.05	36	681.548	313.976							36	7795.41	17886.8	36	808.792	1674.66							36	3640.29	1068.09	36	350.419	205.728
		37	9290.12	9278	37	1009.46	705.356							37	6478.87	2632.75	37	655.781	321.544							37	7401.55	17165.6	37	778.82	1615.9							37	3613.38	1031.27	37	370.514	208.491
		38	9056.96	9093.94	38	1019.37	677.853							38	5993.66	2579.93	38	647.502	268.771							38	7075.98	16344.1	38	787.726	1543.42							38	3610.54	977.388	38	362.116	198.396
		39	9016.41	9046.36	39	1015.82	705.744							39	5525.13	2551.86	39	601.556	290.024							39	6756.92	15858.4	39	749.29	1474.94							39	3365.62	937.496	39	344.938	213.37
		40	8960.47	8873.26	40	978.499	691.026							40	5500.41	2441.49	40	610.809	286.955							40	6504.75	15394.4	40	723.821	1472.07							40	3208.7	879.05	40	351.399	190.23
[truncated: 9 more columns]

## Sheet: Figure 4
Figure 4a	GmBAK1	+	+	+	+	+	+		Figure 4b	-	Psy	Rso	-	Psy	Rso
	GmFLS2b	-	+	-	+	-	+			YFP			GmFLS2b GmBAK1
	flg22	-	-	Psy	Psy	Rso	Rso			252288	953874	169658	105329	1.61701e+07	97734.3
		7.55241	7.20337	5.49423	6.37551	6.88278	6.0009			122321	190744	332131	51336.9	3.91212e+06	2.64503e+06
		7.66485	7.04431	6.03915	6.10695	7.64782	5.9669			541776	366427	25217	51331.5	1.12362e+06	671560
		7.87192	7.31203	6.62743	6.03595	7.59846	5.96221			278131	221593	505862	19135.3	2.21367e+06	3.05818e+06
		7.24596	6.23564	6.14294	5.81745	7.44634	6.47073			226995	154196	180673	28423.3	5.9435e+06	4.02173e+06
	AVG	7.58378	6.94884	6.07594	6.08396	7.39385	6.10018			72496.9	220887	151257	105847	1.6104e+06	177910
	SE	0.130608	0.244003	0.232444	0.115059	0.175668	0.123815			303547	4.39676e+06	112266	41907	2.57482e+06	1.2225e+07
										42375	947169	43225.2	142749	660253	7.65567e+06
										92881.9	637149	240394	172734	2.87917e+06	3.27889e+06
										44918.9	580219	213392	137479	852771	1.7088e+06
										45572.3	1.10773e+06	302759	157831	2.32048e+06	4.50349e+06
										168947	1.58572e+06	159365	28533.8	546960	1.1493e+07
										28163.2	463262	225097	98494.9	3.37085e+06	2.20306e+06
										26595.8	1.90446e+06	245412	28730.2	1.08975e+07	7.28569e+06
										143862	1.04901e+06	245800	134510	741052	943516
										122277	396904	701227	105977	1.3428e+06	55261.4
									AVG	157072	948506	240858	88146.7	3.5725e+06	3.87653e+06
									SE	34392.2	263153	41874.5	13049.7	1.06241e+06	969329
Figure 4c	dpi	YFP																		GmFLS2b GmBAK1
		1	2	3	4	5	6	7	8	8	10	11	12	13	14	15	16	17	18	1	2	3	4	5	6	7	8	8	10	11	12	13	14	15	16	17	18
	1	0	0	0	0	0	0	0	0	0	0	0	0	0	0	0	0	0	0	0	0	0	0	0	0	0	0	0	0	0	0	0	0	0	0	0	0
	2	0	0	0	0	0	0	0	0	0	0	0	0	0	0	0	0	0	0	0	0	0	0	0	0	0	0	0	0	0	0	0	0	0	0	0	0
	3	0	0	0	0	0	0	0	0	0	0	0	0	0	0	0	0	0	0	0	0	0	0	0	0	0	0	0	0	0	0	0	0	0	0	0	0
	4	0	0	0	0	0.5	0	0	1	0	0	0	0	0	0	0.5	0	0	0	0.5	0	0	0	0	0	0	0	0	0	0	0	0	0	0	0	0	0
	5	0	0	0	0	2	2	0	2.5	0	0	0.5	0	0	0	2	2.5	0	0	1.5	0	1	0	0	0	0	0	0	0	0	0	0	0.5	0	0	0	0
	6	0	0	0	0	3	3	0	3	0	0	0.5	0	0	0	2.5	3	0	0	2	0	1	0	0	0	0	0	0	0.5	0	0	0	3	0	0	0	0
	7	1	0	0	0	3.5	3.5	0	3.5	0	0	0.5	1.5	0	0	3	4	0	0	3	0	1.5	0	0	0	0	0	0	1.5	0	0	0	3.5	0	0	0	0
	8	2.5	0	2	0	4	4	0	4	0	0	1	2.5	1	0	3.5	4	0	2	4	0	2	1.5	0	0	2	0	0	2	0	0	0	4	0	0	0	0
	9	3.5	0	2.5	0	4	4	0	4	0	0.5	1	2.5	1.5	0	4	4	0	2.5	4	0	2	2	0	0	3	0	0	2	0	0	0	4	0	0	0	0
	10	4	0	3	0.5	4	4	0	4	0	0.5	2	3	2	0	4	4	0	3	4	0	2	2.5	0	0	3.5	0	0	2	0	0	0	4	0	0	0	0
	11	4	0	3	2.5	4	4	0	4	0	1.5	2.5	3.5	2	0	4	4	0	3.5	4	0	2	2.5	0	0	4	0	0	2	0	0	0	4	0	0	0	0
	12	4	0	3.5	2.5	4	4	0	4	0	2	3.5	4	2.5	0	4	4	0	3.5	4	0	2	3	0	0	4	0	0	2	0	0	0	4	0	0	0	0
	13	4	0	3.5	2.5	4	4	0	4	0	2	3.5	4	2.5	0	4	4	0	3.5	4	0	2.5	3.5	0	0	4	0	0	2	0	0	0	4	0	0	0	0
	14	4	0	4	2.5	4	4	0	4	0	2	4	4	2.5	0	4	4	0	4	4	0	2.5	3.5	0	0	4	0	0	2	0	0	0	4	0	0	0	0
	15	4	0	4	3.5	4	4	0	4	0	2	4	4	2.5	0	4	4	0	4	4	0	4	4	0	0	4	1.5	0.5	2	0.5	0.5	0	4	0	0	0	0
Figure 4d	DPI	YFP	GmFLS2b GmBAK1
	5	1
	5	1
	5	1
	5	1
	5	1
	8	1
	8	1
	8	1
	8	1
	10	1
	10	1
	11	1
	12	1
	15	0
	15	0
	15	0
	15	0
	15	0
	6		1
	6		1
	8		1
	8		1
	8		1
	9		1
	15		0
	15		0
	15		0
	15		0
	15		0
	15		0
	15		0
	15		0
	15		0
	15		0
	15		0
	15		0

## Sheet: Figure S3
			Bean							Peanut							Pea							Medicago
	AVERAGE	flg22Rso	mock	SE	flg22Rso	mock		AVERAGE	flg22Rso	mock	SE	flg22Rso	mock		AVERAGE	flg22Rso	mock	SE	flg22Rso	mock		AVERAGE	flg22Rso	mock	SE	flg22Rso	mock
	1	774.413	680.331		25.2512	21.0091		1	718.367	790.423		85.6905	80.1357		1	834.647	733.105		32.6691	18.0955		1	932.14	907.754		79.9045	59.6011
	2	370.107	326.65		21.1571	19.2568		2	263.575	287.267		20.0532	18.8399		2	484.379	452.891		17.9665	19.2421		2	407.096	437.911		24.0265	24.2266
	3	221.789	196.009		11.4616	7.30541		3	160.145	182.118		8.97503	14.2579		3	241.126	258.448		11.9301	14.2578		3	227.003	263.514		13.0701	15.4839
	4	151.271	157.446		9.96628	10.2154		4	108.054	138.245		13.7894	5.93671		4	175.842	155.843		8.77193	9.39339		4	156.421	195.94		15.4785	16.4471
	5	102.183	95.4887		9.32342	9.93217		5	100.032	112.364		12.1217	13.6735		5	97.3105	101.228		10.1135	14.4129		5	127.148	120.608		13.9614	10.6942
	5	124.723	112.844		12.2975	11.4155		5	99.0773	103.663		6.80046	7.09327		5	79.0828	98.0932		13.9865	11.8178		5	147.494	147.414		10.5196	4.31218
	6	98.835	91.5494		8.65402	10.8779		6	100.686	85.8144		10.361	7.96217		6	81.3722	69.0216		7.19156	8.7074		6	122.2	121.607		6.8464	11.3905
	7	78.8076	89.251		14.6163	8.58601		7	93.9736	78.9343		7.1778	9.05767		7	66.5998	49.8236		6.8613	7.12479		7	110.314	128.6		9.05524	7.36602
	8	77.2073	74.9749		7.85546	4.93038		8	69.4727	77.0163		7.06079	9.0783		8	76.4385	51.8353		7.32576	11.9296		8	99.6116	107.317		13.0986	10.2009
	9	61.958	71.4744		12.522	9.91615		9	65.1362	64.0299		10.1231	13.6295		9	74.5106	58.0436		10.9527	7.739		9	106.129	110.413		6.4864	8.20806
	10	80.3206	87.364		8.10545	14.9107		10	58.95	85.9324		6.66814	5.15459		10	59.8482	56.9254		8.82301	11.0286		10	71.1374	84.8076		5.57367	8.29453
	11	75.761	79.2144		8.2039	12.3256		11	70.409	59.6862		10.5433	8.98321		11	62.7348	46.3775		6.45181	4.42478		11	93.2857	85.8051		6.7891	13.1269
	12	57.1299	60.028		7.16014	7.07366		12	57.0297	71.099		6.67012	8.24359		12	54.3543	72.6186		9.61866	7.1469		12	65.7112	85.0761		9.61498	6.83963
	13	63.6118	66.5084		11.1525	9.28162		13	74.2676	56.5439		7.29111	10.6806		13	53.7392	61.8499		11.6924	9.60193		13	83.6399	74.6919		18.1191	11.6163
	14	59.152	57.0102		7.95988	4.82675		14	50.9396	63.2632		5.22708	8.16293		14	51.1491	54.3069		5.03867	6.49233		14	62.8201	69.5544		3.75985	6.18459
	15	41.1491	41.0649		8.27148	6.17022		15	44.4305	35.058		4.83572	8.10539		15	51.5127	60.7847		7.7598	5.80982		15	53.1674	76.4481		5.81359	3.76488
	16	59.1271	70.2534		7.74392	7.75889		16	58.7422	53.6912		8.15307	10.7351		16	69.8642	51.8345		14.4132	12.1061		16	53.5981	54.1569		10.5507	11.2492
	17	55.81	59.8545		8.80592	8.99048		17	37.1366	41.2231		8.54058	6.87133		17	50.3532	52.1154		4.57572	5.28323		17	47.2669	64.1211		4.11652	11.0205
	18	79.7759	58.1638		6.18471	8.2529		18	26.8111	37.3552		5.64483	4.52215		18	54.3021	54.7075		8.54387	6.92446		18	46.716	62.2298		6.55311	7.6979
	19	64.9788	48.9076		10.637	10.4016		19	36.412	67.229		8.08634	23.637		19	51.9481	49.1052		14.6684	10.8793		19	53.9805	52.0454		6.14197	8.10566
	20	29.3204	29.6852		7.11221	4.70121		20	41.4444	41.8987		5.19616	10.2507		20	27.1971	33.3745		3.66294	7.21918		20	1.94345	15.3401		5.67849	10.8108
	21	30.8455	28.577		6.69054	12.0772		21	26.7645	48.0578		5.75929	4.2293		21	33.5301	36.6055		3.94654	4.92461		21	21.3756	28.3516		8.63053	8.14812
	22	29.0614	35.8255		5.8078	6.49302		22	38.067	46.9352		4.69754	8.88423		22	33.1182	42.9009		7.32253	9.04823		22	-9.66445	31.8695		6.40485	9.27114
	23	33.1247	33.7363		7.29676	2.4908		23	46.1469	38.2135		10.088	8.50651		23	26.3968	39.5692		5.2038	4.69623		23	3.06863	40.2805		7.79143	10.5442
	24	35.309	23.0697		4.70821	4.77227		24	33.8452	45.8736		8.19179	8.254		24	39.0834	39.1337		7.8311	6.81851		24	14.0804	21.1581		3.59629	7.57688
	25	62.0313	55.3575		6.67318	4.20016		25	32.4304	29.6954		5.06285	7.20961		25	31.3433	19.6262		12.0044	5.9071		25	4.72651	19.5047		7.71841	9.6321
	26	42.8049	72.262		7.00929	9.16455		26	24.25	37.7047		4.73915	6.78506		26	25.1639	12.4203		7.21047	5.26285		26	-0.293025	6.09109		6.60371	7.9714
	27	56.4795	56.7837		7.84738	8.57294		27	25.0234	37.318		6.11464	8.25655		27	35.5596	10.9665		11.2714	9.28776		27	21.206	8.02274		4.58031	3.65927
	28	50.8528	61.3389		5.17113	11.0699		28	19.5336	22.657		4.51353	9.83992		28	20.1024	18.2687		5.49281	9.73597		28	12.0662	19.301		4.55532	9.80643
	29	65.6342	35.1421		5.50096	4.61137		29	25.7722	30.9905		5.87095	8.05155		29	11.5941	26.6824		8.93184	4.56914		29	9.07868	14.4146		2.82141	5.92873
	30	36.2549	39.908		6.24278	6.17396		30	39.0969	24.816		8.41145	6.88737		30	10.0837	7.6096		12.9457	4.65684		30	60.1748	37.9036		38.718	7.75387
	31	14.6665	34.6426		6.23001	8.65035		31	25.3967	31.3887		5.09812	6.4938		31	6.23562	16.9818		5.32493	6.47391		31	32.5421	39.9459		7.04865	7.84979
	32	33.3764	22.5593		6.11475	7.90789		32	35.7858	31.8382		6.19299	5.15759		32	-2.82656	5.94607		4.92557	10.4234		32	26.8709	46.9916		6.41196	8.48878
	33	30.2882	49.5447		9.11245	11.2841		33	31.2591	37.1444		3.1404	5.93923		33	-4.77653	7.51518		6.14965	4.56296		33	34.2041	32.4918		7.29359	5.3165
	34	29.2195	12.9808		4.11936	7.83776		34	29.556	40.4931		6.67473	6.46889		34	8.76162	12.6694		7.59206	9.218		34	17.5333	46.1683		6.38782	11.4226
	35	35.8457	40.9953		4.46445	4.30049		35	25.32	28.7605		6.77493	9.33987		35	-5.46589	1.06086		7.68255	2.43394		35	3.49753	4.5027		7.73247	9.96722
	36	46.1863	36.1135		8.18156	7.6518		36	42.2498	41.5633		6.48599	4.23647		36	6.08297	-7.52765		8.34793	6.48744		36	8.25164	9.94938		8.76071	5.16729
	37	58.4834	35.6681		9.36727	6.75091		37	27.8819	39.2626		4.77228	8.86219		37	2.73862	22.7596		7.15831	12.9102		37	-5.76403	12.9806		8.37506	4.49442
	38	37.1009	33.7699		4.33216	5.08261		38	40.7259	17.4192		4.521	6.29796		38	8.99306	1.84621		4.28552	6.00576		38	19.2801	7.18677		5.64126	3.93897
	39	42.9349	37.7148		7.95137	7.32346		39	14.1856	24.9587		7.68684	5.0004		39	2.09963	1.13168		4.46122	5.85774		39	-9.99354	14.8417		8.05989	9.15436
	40	-19.5689	-33.807		12.6286	8.3938		40	7.64249	11.7742		5.43409	6.27719		40	23.0368	31.1876		4.82488	4.82577		40	19.1916	13.0889		4.22726	8.93215

## Sheet: Figure S4
Figure S4		AVERAGE	AtBAK1	GmBAK1	AtFLS2	GmFLS2a	AtBAK1/AtFLS2	GmBAK1/GmFLS2		SE	AtBAK1	GmBAK1	AtFLS2	GmFLS2a	AtBAK1/AtFLS2	GmBAK1/GmFLS2
		0	2852.81	1610.3	1760.89	4200.68	2615.85	3047.28		0	314.121	103.513	253.745	951.33	541.798	838.152
		1	1744	844.842	968.653	3122.18	1925.58	2395.69		1	218.584	93.1197	180.473	840.83	378.448	741.632
		2	1205.61	525.674	616.871	2431.41	1386.98	2079.39		2	143.436	62.2778	136.259	697.205	318.377	657.172
		3	880.555	363.668	486.179	2024.75	1125.66	2756.96		3	109.661	59.237	128.906	619.738	231.878	495.181
		4	711.112	296.654	420.017	1783.07	1088.69	6057.89		4	98.4037	41.8257	103.971	551.885	189.456	816.902
		5	618.213	253.61	399.574	1597.37	1312.65	11238.2		5	93.805	44.9255	103.965	497.341	220.881	1562.19
		6	579.252	236.21	380.218	1475.23	1530.32	16272.2		6	109.032	43.3107	81.0118	480.243	331.015	2417.21
		7	559.121	192.021	353.909	1394.37	1622.02	19804.3		7	113.566	25.2524	96.0787	473.779	386.344	3045.29
		8	536.157	192.619	334.708	1333.75	1714.76	21138.4		8	102.99	33.7961	75.7876	449.38	378.087	3450.65
		9	541.6	157.669	342.588	1355.99	1704.87	21094.7		9	109.497	27.7199	83.3826	457.545	372.176	3432.67
		10	528.915	169.466	320.474	1247.15	1720.4	20423		10	114.681	26.1172	75.8846	422.388	330.845	3399.85
		11	538.101	142.571	335.938	1199.24	1770.53	19235.7		11	108.47	20.1341	99.9857	390.404	343.11	3225.03
		12	519.598	141.315	338.23	1187.58	1866.2	18074		12	104.861	16.7699	90.5768	399.235	360.442	3004.47
		13	541.946	127.897	318.78	1189.14	1963.2	16301.2		13	117.281	21.3041	94.3178	392.997	322.012	2703.84
		14	554.824	109.12	329.105	1146.49	2048.16	15073.2		14	123.615	21.5699	88.9819	390.772	296.105	2555.03
		15	522.229	119.367	338.199	1196.26	1969.64	13419.2		15	111.267	10.186	94.1212	392.358	285.319	2355.97
		16	497.685	93.1394	323.795	1145.98	1942.22	11968.6		16	107.821	12.928	93.8741	379.434	225.107	2211.82
		17	491.438	104.755	299.225	1182.7	1820.62	10279.8		17	111.673	11.6604	88.5132	378.276	219.899	1947.05
		18	523.678	112.401	303.868	1134.66	1724.31	8917.92		18	108.4	17.6025	97.6838	350.863	196.12	1779.03
		19	455.192	89.2579	295.448	1080.97	1687.76	7581.73		19	110.747	11.9839	98.5057	342.426	187.841	1538.89
		20	448.086	66.7157	280.968	1060.91	1558.33	6365.57		20	101.945	18.0209	95.1313	351.855	215.414	1321.41
		21	392.465	64.4772	260.891	1062.32	1556.53	5309.75		21	93.987	16.2866	94.7394	352.822	218.987	1068.59
		22	353.336	65.7928	267.926	1029.35	1411.09	4465.75		22	74.6233	17.0617	97.637	331.143	183.724	902.877
		23	334.948	44.7253	270.174	984.102	1332.24	3963.85		23	72.0581	5.51305	85.9447	316.72	216.25	852.951
		24	309.141	49.8776	284.488	1010.14	1203.35	3497.47		24	72.1136	6.26457	92.3627	352.121	185.396	754.376
		25	314.679	73.3545	295.305	972.603	1259.25	3078.01		25	59.536	13.933	110.14	318.01	195.344	678.799
		26	321.509	70.0425	290.093	972.833	1193.43	2809		26	56.8581	12.7018	106.758	298.152	192.721	627.849
		27	291.277	67.0933	282.5	947.263	1105.03	2735.2		27	57.7559	10.5317	110.793	300.01	204.257	625.408
		28	296.418	71.5076	280.514	969.62	1050.98	2507.45		28	54.1385	10.8303	99.206	319.615	172.614	510.838
		29	268.746	72.1703	299.735	958.041	1068.27	2256.22		29	54.4346	3.77702	100.661	300.517	184.449	488.412
		30	202.635	7.66081	223.545	888.366	947.952	1923.15		30	51.2413	6.0267	104.617	321.761	165.815	430.192
		31	178.055	22.4927	243	908.584	906.577	1767.42		31	40.4422	6.59003	118.164	315.866	187.313	404.433
		32	149.088	5.17993	217.127	873.68	933.567	1686.13		32	42.9351	10.8405	97.4745	289.512	162.213	369.546
		33	131.657	24.9896	210.524	843.555	907.982	1687.03		33	42.7109	9.81298	101.219	284.29	170.772	393.486
		34	126.387	34.1614	276.514	914.323	883.859	1640.15		34	36.469	14.2984	118.153	300.79	158.732	356.662
		35	152.895	60.6482	277.639	884.819	856.196	1575.32		35	33.871	7.99701	111.359	284.333	147.556	317.733
		36	156.119	51.1546	299.048	938.851	782.893	1548.19		36	26.9628	9.87932	120.216	299.721	161.141	336.643
		37	147.806	45.2214	257.05	883.108	731.103	1551.45		37	30.5437	5.9455	95.3449	285.002	155.734	324.291
		38	162.129	45.3848	282.687	854.966	734.903	1546.77		38	25.233	7.12949	114.607	282.537	155.383	288.19
		39	173.983	55.4071	284.983	856.91	670.964	1566.2		39	29.6615	8.35557	102.711	267.82	155.424	311.506
		40	203.304	77.2386	294.91	881.484	696.409	1569.27		40	34.9819	13.3343	105.006	273.055	152.61	288.053

## Sheet: Figure S9
Figure S9b
Figure S11c	AVERAGE	GmFLS2b	Q248E	PERCENTAGE	GmFLS2b	Q248E		AVERAGE	GmFLS2b	Q368F	PERCENTAGE	GmFLS2b	Q368F		AVERAGE	GmFLS2b	N391H	PERCENTAGE	GmFLS2b	N391H		AVERAGE	GmFLS2b	R483I	PERCENTAGE	GmFLS2b	R483I		AVERAGE	GmFLS2b	T507I	PERCENTAGE	GmFLS2b	T507I
	1	627290	556782		100	89		1	683869	349855		100	51		1	716711	1.26729e+06		100	177		1	149308	79729.7		100	53		1	443580	684174		100	154
	2	383180	390969		100	102		2	798949	431334		100	54		2	999162	1.8511e+06		100	185		2	337761	66419.6		100	20		2	281148	458025		100	163
	3	277276	203705		100	73		3	516989	291803		100	56		3	332362	747075		100	225		3	482816	124025		100	26		3	579795	761703		100	131
	4	648321	513073		100	79		4	296308	140716		100	47		4	613164	924974		100	151		4	515385	221579		100	43		4	430135	568050		100	132
	5	437834	322842		100	74		5	626547	280890		100	45		5	149149	546504		100	366		5	360182	164842		100	46		5	624643	981727		100	157
																													6	282990	396610		100	140

## Sheet: Figure S11
Figure S11a	AVERAGE	GmFLS2b/GmBAK1	GmFLS2b/N58T	SE	GmFLS2b/GmBAK1	GmFLS2b/N58T					GmFLS2b/GmBAK1	GmFLS2b/N58T		Figure S11b			GmFLS2b/GmBAK1	GmFLS2b/N58T
	0	4739.82	3221.89	0	342.347	317.284					838481	646298				1	635241	577119
	1	3847.15	2575.83	1	262.74	284.694					1.24464e+06	417772				2	731630	591800
	2	3882.7	2340.46	2	192.369	236.138					712029	506029				3	628648	427872
	3	11443.3	6274.91	3	1422.29	400.794					738175	589692				AVG	665173	532264
	4	27743.7	16972	4	3530.32	1130.99					284444	595128				AVG/AVG	1	0.800188
	5	42030.7	29410.4	5	4616.07	1505.31					555601	531390				SE	33283	52367.7
	6	50732.9	38896.6	6	4778.08	1513.26					525487	655400				SE/AVG	0.0500366	0.0983868
	7	54915.6	44563.8	7	4558.87	1592.69					690586	569944
	8	56102.3	46885.3	8	4214.15	1577.2					763821	540590
	9	55342.5	46810.8	9	3821.28	1578.69					688485	542999
	10	53611.4	45518.5	10	3472.8	1606.19					810905	743492
	11	50571.8	42631.3	11	3214.65	1486.75					819288	619439
	12	46849.6	38917	12	2909.18	1389.76					626300	674675
	13	42284.3	34504.6	13	2616.98	1335.28					900844	566112
	14	37583.6	30025.6	14	2450.66	1281.38					847217	577487
	15	32911.5	25711.4	15	2196.13	1199.99					659774	692351
	16	27745	21263.3	16	1887.14	1157.02				AVG	731630	591800
	17	23207.8	16945.6	17	1628.93	1075.38				SE	51042.5	19939.7
	18	18678.2	13491.9	18	1317.82	974.734
	19	14709.7	10552.9	19	1031.57	819.901
	20	11538.4	8274.25	20	769.622	644.938
	21	9204.54	6909.41	21	599.715	499.655
	22	7639.03	6028	22	516.299	363.382
	23	6678.03	5600.69	23	473.92	254.985
	24	6261.99	5444.57	24	506.457	238.776
	25	6207.56	5466.25	25	559.888	259.412
	26	6434.67	5440.91	26	590.741	512.591
	27	6588.37	5383.45	27	637.305	210.724
	28	6684.96	5312.84	28	598.499	224.151
	29	6572.83	5187.68	29	574.21	241.765
	30	6205.92	5118.04	30	529.491	269.997
	31	5779.82	4848.07	31	482.744	301.422
	32	5198.16	4682.92	32	419.653	334.886
	33	4801.82	4475.94	33	335.347	345.349
	34	4496.19	4283.73	34	304.269	283.367
	35	4263.8	4088.87	35	291.668	251.783
	36	4048.33	3964.56	36	279.267	225.949
	37	3923.46	3877.75	37	296.822	217.109
	38	3903.33	3836.2	38	327.816	198.895
	39	3937.99	3740.01	39	344.288	185.698
	40	3983.68	3706.82	40	392.281	201.87

## Sheet: Figure S12
Figure S12b		soybean (soil drenching)	tomato (soil drenching)	soybean (injection)	tomato (injection)
		1	0	0.6	0
		1	0.25	0.6	0
		1	0	1	0
	AVG	1	0.0833333	0.733333	0
	SE	0	0.0833333	0.133333	0

## Sheet: Figure S13
Figure S13a
	GmBAK1	+	+	+	+	+	+
	GmFLS2b	-	+	-	+	-	+
	flg22	-	-	Psy	Psy	Rso	Rso
		9.67264	9.60009	8.06183	7.86737	9.58283	8.25181
		9.46666	9.27131	7.52449	7.7649	9.3911	7.92812
		9.15559	8.95945	8.33289	8.18677	9.54016	7.8403
		9.4994	8.93605	8.01765	7.52087	9.4034	7.77815
	AVG	9.44857	9.19172	7.98422	7.83498	9.47937	7.9496
	SD	0.215216	0.312207	0.336681	0.275912	0.0965414	0.210662
	SE	0.107608	0.156104	0.168341	0.137956	0.0482707	0.105331

[truncated: 1 more sheets: Figure S14]
